# Supplementary material for: Research and application of medicines for treating liver fibrosis: current status and prospects
Source: Front Pharmacol. 2025 Jul 9;16:1582258. doi: 10.3389/fphar.2025.1582258 (PMC12283635; doi:10.3389/fphar.2025.1582258)
Supplement: Supplementary file 1 [file DataSheet1.zip]

Archive with 19 entries (18 files):
- ConPhYMP tool/
- ConPhYMP tool/Aloin Attenuates Oxidative Stress, Inflammation, and CCl4-Induced Liver Fibrosis in Mice Possible Role of TGF-βSmad Signaling.pdf
- ConPhYMP tool/Celastrol induces ferroptosis in activated HSCs to ameliorate hepatic fibrosis via targeting peroxiredoxins and HO-1.pdf
- ConPhYMP tool/Chuanxiong Rhizoma extracts prevent liver fibrosis via targeting CTCF-c-MYC-H19 pathway.pdf
- ConPhYMP tool/Cryptotanshinone alleviates liver fibrosis via inhibiting STAT3CPT1A-dependent fatty acid oxidation in hepatic stellate cells.pdf
- ConPhYMP tool/Demethylzeylasteral attenuates hepatic stellate cell activation and liver fibrosis by inhibiting AGAP2 mediated signaling.pdf
- ConPhYMP tool/Didymin Ameliorates Liver Fibrosis by Alleviating Endoplasmic Reticulum Stress and Glycerophospholipid Metabolism Based on Transcriptomics and Metabolomics.pdf
- ConPhYMP tool/Echinacoside Exerts Antihepatic Fibrosis Effects in High-Fat Mice Model by Modulating the ACVR2A-Smad Pathway.pdf
- ConPhYMP tool/Ganoderma lucidum ethanol extracts ameliorate hepatic fibrosis and promote the communication between metabolites and gut microbiota g_Ruminococcus through the NF-κB and TGF-β1Smads pathways.pdf
- ConPhYMP tool/Ganoderma lucidum polysaccharide inhibits HSC activation and liver fibrosis via targeting inflammation, apoptosis, cell cycle, and ECM-receptor interaction mediated by TGF-βSmad signaling.pdf
- ConPhYMP tool/Gentiopicroside improves NASH and liver fibrosis by suppressing TLR4 and NLRP3 signaling pathways.pdf
- ConPhYMP tool/Glabridin inhibits liver fibrosis and hepatic stellate cells activation through suppression of inflammation and oxidative stress by activating PPARγ in carbon tetrachloride-treated mice.pdf
- ConPhYMP tool/Gypenosides Synergistically Reduce the Extracellular Matrix of Hepatic Stellate Cells and Ameliorate Hepatic Fibrosis in Mice.pdf
- ConPhYMP tool/Isoliquiritigenin alleviates the development of alcoholic liver fibrosis by inhibiting ANXA2.pdf
- ConPhYMP tool/Notoginsenoside R1, An Active Compound from Panax notoginseng, Inhibits Hepatic Stellate Cell Activation and Liver Fibrosis via MAPK Signaling Pathway.pdf
- ConPhYMP tool/Oral matrine alleviates CCl4-induced liver fibrosis via preserved HSP72 from modulated gut microbiota.pdf
- ConPhYMP tool/Paeoniflorin Coordinates Macrophage Polarization and Mitigates Liver Inflammation and Fibrogenesis by Targeting the NF-[Formula see text]BHIF-1α Pathway in CCl4-Induced Liver Fibrosis.pdf
- ConPhYMP tool/The total polyphenolic glycoside extract of Lamiophlomis rotata ameliorates hepatic fibrosis through apoptosis by TGF-βSmad signaling pathway - 副本 (2).pdf
- ConPhYMP tool/Triptolide attenuates CCL4-induced liver fibrosis by regulating the differentiation of CD4+ T cells in mice.pdf
